# Supplementary material for: Harnessing Genomics for Breeding Lantana camara L.: Genotyping and Ploidy Testing of Clonal Lines Through ddRADseq Applications
Source: Int J Mol Sci. 2025 May 20;26(10):4898. doi: 10.3390/ijms26104898 (PMC12112523; doi:10.3390/ijms26104898)
Supplement: Supplementary file 1 [file ijms-26-04898-s001.zip]

Archive with 1 entries (1 files):
- ijms-3513709-supplementary.xlsx
