# Supplementary material for: Harnessing Genomics for Breeding Lantana camara L.: Genotyping and Ploidy Testing of Clonal Lines Through ddRADseq Applications
Source: Int J Mol Sci. 2025 May 20;26(10):4898. doi: 10.3390/ijms26104898 (PMC12112523; doi:10.3390/ijms26104898)
Supplement: Supplementary file 1 [file ijms-26-04898-s001.zip › ijms-3513709-supplementary.xlsx]

## Sheet: TableS1
	Table S1. Triangular Genetic Similarity (GS) matrix based on pairwise comparisons with the Simple Matching (SM) coefficient relative to SNP profiles of 96 lantana breeding clonal lines, with GS values (%), clusters obtained through an Unweighted Pair Group Method with Arithmetic mean (UPGMA) and color scale ranging from deep green for the highest values to red for the lowest. Observed Heterozigos…
	Ho (%)	PA (%)	Na	Cluster	Sample ID	GS (%)
	0.121152	0.00325203	1.12115	Cluster 1	LaCaBL14-1
	0.10601	0.00386179	1.10601		LaCaBL25-4	0.90761
	0.120954	0.00670732	1.12095		LaCaBL27-4	0.888263	0.901733
	0.198195	0.00914634	1.1982		LaCaBL30-1	0.883906	0.880687	0.901515
	0.135457	0.00345528	1.13546		LaCaBL22-3	0.839419	0.874459	0.85969	0.864501
	0.15361	0.00243902	1.15361		LaCaBL22-1	0.865848	0.881619	0.889851	0.889186	0.938426
	0.187468	0.00142276	1.18747		LaCaBL19-4	0.841062	0.88133	0.866819	0.867295	0.887812	0.925501
	0.13219	0.00162602	1.13219		LaCaBL19-9	0.874414	0.874807	0.884999	0.867663	0.897206	0.917321	0.92826
	0.158577	0.00264228	1.15858		LaCaBL08-1	0.876698	0.884313	0.902613	0.888393	0.921022	0.938762	0.928262	0.960849
	0.132338	0.00162602	1.13234		LaCaBL19-8	0.885968	0.878244	0.877582	0.865355	0.893803	0.913159	0.924507	0.949794	0.948161
	0.172171	0.0046748	1.17217		LaCaBL08-3	0.864364	0.906987	0.871671	0.873057	0.91947	0.921825	0.9238	0.936643	0.943321	0.941719
	0.126256	0.0054878	1.12626		LaCaBL19-1	0.840301	0.866064	0.88461	0.878511	0.894895	0.9005	0.893427	0.896223	0.917482	0.899145	0.90296
	0.153096	0.00142276	1.1531		LaCaBL19-6	0.856383	0.879078	0.882086	0.885302	0.928795	0.935503	0.913517	0.922216	0.944291	0.910445	0.92337	0.939443
	0.0560106	0.00406504	1.05601		LaCaBL22-2	0.87002	0.864342	0.889513	0.856641	0.898066	0.907689	0.856418	0.888697	0.91419	0.89086	0.874831	0.926063	0.918155
	0.0816753	0.00752033	1.08168		LaCaBL22-4	0.907618	0.912077	0.914645	0.890422	0.89614	0.919498	0.882605	0.910346	0.932211	0.903335	0.894427	0.898254	0.918909	0.935371
	0.0998551	0.00792683	1.09986		LaCaBL18-3	0.866986	0.874309	0.862077	0.871996	0.882166	0.912442	0.904716	0.900452	0.902862	0.904753	0.897771	0.871951	0.889732	0.879726	0.896764
	0.151648	0.00243902	1.15165		LaCaBL19-5	0.883996	0.900947	0.905169	0.914977	0.89718	0.922775	0.897332	0.896903	0.916074	0.896392	0.899671	0.909268	0.918903	0.908647	0.920869	0.922167
	0.165941	0.00406504	1.16594		LaCaBL18-1	0.885523	0.891306	0.887473	0.896088	0.890228	0.908313	0.901115	0.912909	0.913208	0.911978	0.907237	0.906219	0.919262	0.889268	0.902139	0.918636	0.938205
	0.165709	0.00630081	1.16571		LaCaBL20-2	0.887784	0.902858	0.899499	0.880902	0.881795	0.892567	0.878499	0.900204	0.903973	0.908579	0.90418	0.887395	0.890131	0.885297	0.89579	0.880998	0.907254	0.923179
	0.125298	0.00325203	1.1253		LaCaBL21-1	0.870097	0.899552	0.893563	0.880668	0.869468	0.865767	0.843563	0.863101	0.876189	0.854452	0.876866	0.878606	0.882046	0.855135	0.882894	0.840301	0.8915	0.890682	0.899612
	0.134992	0.00162602	1.13499		LaCaBL19-2	0.865735	0.891565	0.906008	0.890735	0.854657	0.888228	0.878376	0.888549	0.894349	0.873328	0.878412	0.876884	0.895754	0.840484	0.890111	0.899027	0.917608	0.898793	0.882535	0.898621
	0.173233	0.00304878	1.17323		LaCaBL19-3	0.832961	0.89295	0.870904	0.86388	0.885582	0.897297	0.8984	0.884814	0.89039	0.867153	0.895523	0.88943	0.905399	0.853543	0.857693	0.860534	0.903108	0.892117	0.89107	0.898937	0.91865
	0.0664435	0.00853659	1.06644		LaCaBL20-1	0.882916	0.893322	0.891581	0.86497	0.86698	0.899117	0.884074	0.880046	0.887531	0.886702	0.878868	0.897443	0.891563	0.905014	0.925455	0.897303	0.900109	0.902872	0.877456	0.857867	0.865345	0.843077
	0.111628	0.0119919	1.11163		LaCaBL16-1	0.883827	0.886018	0.907197	0.875781	0.861912	0.891356	0.875313	0.887461	0.885124	0.87713	0.879349	0.895831	0.893709	0.881982	0.902668	0.865676	0.897491	0.915989	0.884109	0.89486	0.879166	0.850947	0.920128
	0.103243	0.00731707	1.10324		LaCaBL27-2	0.857424	0.889874	0.883849	0.862192	0.841775	0.856762	0.860586	0.846327	0.856615	0.845013	0.8682	0.879394	0.856891	0.85016	0.867439	0.835684	0.877112	0.885546	0.880468	0.902866	0.849973	0.862166	0.894307	0.912465
	0.120289	0.00406504	1.12029		LaCaBL17-1	0.879715	0.891786	0.922614	0.870412	0.861047	0.87418	0.855822	0.878373	0.883997	0.876692	0.87662	0.888401	0.87297	0.892826	0.90288	0.847227	0.888268	0.897673	0.907946	0.886411	0.857808	0.852935	0.911337	0.915583	0.923183
	0.168223	0.00609756	1.16822		LaCaBL27-1	0.85785	0.866435	0.886414	0.867787	0.889873	0.918011	0.899198	0.905196	0.90591	0.898269	0.897352	0.88518	0.894707	0.872147	0.872172	0.880355	0.89303	0.911429	0.879562	0.854021	0.859747	0.866343	0.906248	0.909593	0.883465	0.894541
	0.139371	0.00691057	1.13937		LaCaBL27-5	0.870168	0.887547	0.904033	0.882049	0.861194	0.882925	0.88586	0.889033	0.890131	0.888187	0.888818	0.881729	0.870078	0.860376	0.886711	0.869199	0.884268	0.894648	0.87907	0.878836	0.86888	0.850826	0.909299	0.90767	0.910478	0.919153	0.937769
	0.191523	0.00203252	1.19152		LaCaBL29-9	0.844601	0.880914	0.881717	0.860208	0.867126	0.876467	0.877771	0.862077	0.872272	0.859384	0.881716	0.868991	0.857502	0.856204	0.870531	0.840222	0.867713	0.869272	0.872223	0.875783	0.84811	0.850919	0.883333	0.886705	0.893171	0.914158	0.912742	0.935088
	0.155381	0.00487805	1.15538		LaCaBL25-2	0.83904	0.876904	0.896963	0.872531	0.857638	0.896398	0.92448	0.8782	0.88085	0.869728	0.872982	0.887531	0.882574	0.875878	0.870476	0.869312	0.900337	0.903639	0.880714	0.847286	0.857696	0.880433	0.89592	0.905734	0.891759	0.890427	0.911885	0.891699	0.891631
	0.162065	0.00142276	1.16207		LaCaBL29-6	0.868021	0.876439	0.903187	0.879627	0.841056	0.882973	0.897799	0.871105	0.873601	0.873336	0.864184	0.882605	0.872327	0.870077	0.888272	0.868768	0.902803	0.907914	0.884639	0.877685	0.873865	0.848793	0.914442	0.922997	0.898591	0.912689	0.913569	0.928141	0.927033	0.929692
	0.0993752	0.00325203	1.09938		LaCaBL29-8	0.848019	0.88152	0.885388	0.86186	0.840456	0.884389	0.900064	0.892278	0.881838	0.876938	0.879002	0.886058	0.866287	0.850807	0.864835	0.856958	0.883855	0.880093	0.866175	0.875981	0.887245	0.890652	0.895949	0.902479	0.903479	0.901893	0.896938	0.912201	0.902864	0.901368	0.912176
	0.136555	0.00243902	1.13656		LaCaBL27-3	0.833084	0.871908	0.887782	0.851682	0.833841	0.8745	0.892268	0.886725	0.87404	0.861347	0.869045	0.862494	0.856511	0.828279	0.85745	0.842234	0.865697	0.865257	0.848909	0.860644	0.877933	0.878555	0.88633	0.885064	0.885713	0.89303	0.91362	0.923769	0.907065	0.890141	0.910881	0.952797
	0.125635	0.00487805	1.12564	Cluster 2	LaCaBL23-3	0.872691	0.89245	0.866757	0.8771	0.894961	0.890986	0.858457	0.862431	0.887458	0.879604	0.902935	0.876972	0.89117	0.859046	0.891039	0.866529	0.873568	0.881184	0.875575	0.893262	0.871763	0.875965	0.873358	0.860304	0.865309	0.873543	0.861574	0.885488	0.885237	0.829428	0.854506	0.861522	0.851667
	0.105189	0.00243902	1.10519		LaCaBL12-4	0.886259	0.908485	0.866651	0.867395	0.878045	0.875534	0.850523	0.85534	0.870725	0.869558	0.897481	0.866639	0.879334	0.848627	0.883344	0.860147	0.868176	0.881258	0.885444	0.894826	0.874714	0.875357	0.876505	0.866347	0.867883	0.874935	0.854222	0.876438	0.880391	0.830449	0.857283	0.852488	0.842344	0.960177
	0.105919	0.00406504	1.10592		LaCaBL12-2	0.891994	0.894971	0.882553	0.858073	0.891143	0.888698	0.850403	0.875002	0.898262	0.899015	0.893943	0.873044	0.882791	0.88307	0.907216	0.864713	0.86943	0.876837	0.895813	0.896629	0.870521	0.870461	0.873593	0.857624	0.856193	0.888314	0.852984	0.872071	0.874713	0.819347	0.852104	0.851063	0.839284	0.95252	0.940551
	0.164015	0.00203252	1.16402		LaCaBL24-2	0.861193	0.873646	0.865569	0.871269	0.893844	0.883607	0.865759	0.89547	0.911812	0.909954	0.912855	0.873193	0.89313	0.863891	0.888493	0.850799	0.861749	0.866822	0.87759	0.866588	0.863932	0.876452	0.858308	0.843353	0.836913	0.872227	0.860476	0.866314	0.87032	0.821963	0.833927	0.854027	0.846137	0.918595	0.900815	0.931596
	0.117505	0.00487805	1.1175		LaCaBL23-1	0.857137	0.878303	0.866214	0.843212	0.888255	0.887005	0.875783	0.880573	0.893985	0.876068	0.888273	0.850675	0.874332	0.860784	0.90072	0.883082	0.859281	0.868109	0.878171	0.868351	0.880183	0.854949	0.858683	0.859843	0.845394	0.870323	0.851316	0.865655	0.892984	0.842299	0.864934	0.838008	0.833844	0.903461	0.908544	0.912955	0.897386
	0.0630302	0.00386179	1.06303		LaCaBL24-3	0.878126	0.895472	0.855072	0.836584	0.875473	0.877098	0.841052	0.867098	0.880975	0.879752	0.891179	0.834246	0.858796	0.863733	0.904053	0.887742	0.857248	0.85232	0.863814	0.851532	0.864047	0.84085	0.866931	0.845024	0.829481	0.856632	0.853139	0.867118	0.873654	0.809602	0.84339	0.830112	0.838345	0.904147	0.912527	0.9149	0.903106	0.93663
	0.14067	0.00670732	1.14067		LaCaBL15-1	0.877629	0.856293	0.842674	0.854518	0.83139	0.858725	0.824036	0.851531	0.867752	0.873124	0.853606	0.824363	0.830936	0.844244	0.872713	0.864774	0.866564	0.848548	0.851813	0.831255	0.850626	0.809532	0.835663	0.827758	0.827018	0.845066	0.837341	0.846114	0.831529	0.802213	0.825352	0.830529	0.818328	0.861002	0.845548	0.878219	0.885252	0.856882	0.880107
	0.133469	0.00182927	1.13347		LaCaBL12-1	0.897769	0.898173	0.857339	0.881057	0.85616	0.862656	0.840304	0.868205	0.876108	0.881017	0.887008	0.836413	0.84582	0.851368	0.887691	0.867795	0.879734	0.877682	0.888971	0.853407	0.85024	0.842915	0.862955	0.847067	0.845471	0.87729	0.857181	0.869886	0.865668	0.823944	0.84337	0.842525	0.834134	0.921778	0.914915	0.914303	0.91545	0.877162	0.902616	0.904319
	0.136144	0.0103659	1.13614		LaCaBL23-4	0.879851	0.902583	0.853346	0.880248	0.867686	0.872719	0.85456	0.860833	0.872512	0.881289	0.899766	0.855704	0.856493	0.8479	0.878884	0.884154	0.890903	0.890795	0.886112	0.866915	0.858156	0.85118	0.879215	0.862555	0.865604	0.874704	0.869029	0.880817	0.871768	0.839917	0.858421	0.86211	0.847562	0.911309	0.905858	0.903495	0.906409	0.874143	0.896605	0.895449	0.945791
	0.125193	0.00264228	1.12519		LaCaBL23-2	0.875836	0.896217	0.835771	0.86612	0.859244	0.866228	0.841561	0.850856	0.860814	0.871052	0.889748	0.836297	0.846086	0.840267	0.869316	0.893604	0.882822	0.881195	0.871563	0.858698	0.873233	0.842881	0.864205	0.850024	0.84879	0.863621	0.858845	0.867998	0.861989	0.822371	0.842623	0.849142	0.83677	0.90549	0.894493	0.902464	0.902345	0.885245	0.908738	0.917847	0.940531	0.951141
	0.0929092	0.0113821	1.09291		LaCaBL12-3	0.880881	0.886167	0.857232	0.866034	0.860869	0.862527	0.844694	0.868903	0.875654	0.885857	0.886124	0.852146	0.847189	0.858135	0.884606	0.881042	0.877218	0.883426	0.888955	0.859843	0.852383	0.836975	0.874532	0.849968	0.853036	0.876328	0.857227	0.872828	0.860843	0.829434	0.850323	0.852531	0.839557	0.901149	0.892861	0.909976	0.903103	0.879285	0.90172	0.896857	0.942654	0.950289	0.933581
	0.145072	0.00365854	1.14507		LaCaBL24-1	0.859792	0.895286	0.837489	0.867067	0.873439	0.878025	0.852057	0.863025	0.873799	0.87926	0.905068	0.841384	0.851941	0.848006	0.88201	0.896508	0.874051	0.865365	0.859267	0.841038	0.856196	0.837439	0.864659	0.840059	0.833186	0.849665	0.860123	0.874428	0.872831	0.820516	0.844301	0.840986	0.841306	0.893843	0.885596	0.878235	0.902969	0.885788	0.926265	0.891918	0.912604	0.916513	0.933537	0.9021
	0.121642	0.0119919	1.12164		LaCaBL24-4	0.84706	0.879606	0.829192	0.863648	0.849534	0.859426	0.862646	0.847291	0.853854	0.856614	0.880857	0.826369	0.845918	0.805454	0.851788	0.876935	0.85323	0.838315	0.833328	0.816721	0.854057	0.838979	0.843274	0.820366	0.819662	0.817559	0.842558	0.849827	0.832672	0.8216	0.826127	0.844138	0.850456	0.853552	0.842627	0.840607	0.877263	0.849736	0.889218	0.845974	0.871793	0.887703	0.892035	0.877801
	0.0796807	0.00487805	1.07968		LaCaBL25-1	0.865032	0.872382	0.8472	0.813246	0.838597	0.83319	0.828963	0.862243	0.869938	0.875987	0.881661	0.854166	0.839908	0.864891	0.872274	0.827349	0.827722	0.823853	0.849621	0.838506	0.816387	0.817365	0.869986	0.834079	0.855713	0.873706	0.852034	0.8901	0.895261	0.804461	0.85102	0.854186	0.862111	0.883034	0.884959	0.892442	0.900377	0.874401	0.912648	0.857075	0.881558	0.872556	0.86251	0.88199
	0.1927	0.00569106	1.1927		LaCaBL08-2	0.828104	0.850844	0.827232	0.859579	0.906232	0.888824	0.870953	0.873807	0.88586	0.872388	0.898784	0.856629	0.864206	0.849255	0.858142	0.87076	0.874654	0.882007	0.867571	0.844785	0.830643	0.856764	0.855756	0.844993	0.854568	0.859008	0.873761	0.871679	0.863717	0.846763	0.840077	0.847175	0.834313	0.878287	0.874138	0.869954	0.881678	0.859726	0.846943	0.848093	0.878018	0.881349	0.879078	0.869757
	0.160242	0.000813008	1.16024		LaCaBL13-4	0.88901	0.880693	0.858021	0.885897	0.876189	0.904979	0.873512	0.868421	0.888641	0.88933	0.891057	0.864817	0.877091	0.869082	0.897304	0.899961	0.909796	0.878717	0.854556	0.850026	0.8635	0.848212	0.885636	0.864191	0.850598	0.845732	0.861497	0.866387	0.848076	0.841495	0.862039	0.860987	0.840231	0.884195	0.869189	0.880333	0.889256	0.853585	0.876885	0.901536	0.892054	0.904055	0.902136	0.890083
	0.199811	0.00223577	1.19981		LaCaBL13-3	0.821983	0.8345	0.819644	0.84916	0.879509	0.887921	0.88248	0.850989	0.87212	0.847892	0.858521	0.840147	0.858677	0.84199	0.864073	0.903624	0.886605	0.858083	0.828888	0.805749	0.861924	0.842293	0.842414	0.816915	0.800015	0.800364	0.845579	0.827192	0.830096	0.844192	0.836028	0.813306	0.805407	0.836714	0.8231	0.827513	0.845318	0.870076	0.854256	0.86169	0.84804	0.858854	0.872239	0.850181
	0.117728	0.00142276	1.11773		LaCaBL19-7	0.852706	0.875749	0.854931	0.837322	0.853929	0.889589	0.912848	0.885727	0.887856	0.897509	0.902683	0.876264	0.876031	0.862125	0.861105	0.894182	0.874215	0.877064	0.84374	0.810573	0.843608	0.871874	0.888664	0.870035	0.858193	0.845514	0.891414	0.875487	0.844021	0.894021	0.860995	0.888632	0.876556	0.851294	0.84025	0.836126	0.85872	0.826995	0.854105	0.827536	0.848264	0.865541	0.853517	0.856924
	0.130189	0.00792683	1.13019	Cluster 3	LaCaBL18-5	0.799023	0.841429	0.793547	0.821378	0.816779	0.820053	0.839806	0.786962	0.803584	0.806872	0.834224	0.790707	0.801323	0.763516	0.796266	0.837334	0.809984	0.818429	0.817211	0.818441	0.826988	0.836387	0.788612	0.780711	0.813849	0.791516	0.788872	0.813658	0.829868	0.812148	0.813358	0.8038	0.792722	0.86114	0.873224	0.852275	0.847764	0.879936	0.856137	0.827118	0.839591	0.844465	0.85933	0.832224
	0.241713	0.0243902	1.24171		LaCaBL33-1	0.859159	0.881755	0.850765	0.841681	0.826131	0.842239	0.850173	0.850735	0.84343	0.850028	0.86308	0.8198	0.831208	0.805048	0.839313	0.818478	0.848927	0.856935	0.868354	0.870265	0.861565	0.86264	0.822252	0.83486	0.840064	0.850245	0.827981	0.844738	0.861311	0.844123	0.854068	0.841323	0.829393	0.86108	0.874102	0.867141	0.848135	0.854719	0.832289	0.82883	0.859721	0.852574	0.852075	0.844506
	0.156651	0.00894309	1.15665		LaCaBL18-2	0.882738	0.876343	0.86655	0.866932	0.824336	0.85926	0.869388	0.853492	0.854959	0.865384	0.863939	0.825727	0.839651	0.804017	0.857267	0.888192	0.86775	0.885245	0.866096	0.856816	0.89308	0.842142	0.84808	0.85448	0.848771	0.845372	0.851299	0.877426	0.864284	0.85318	0.878694	0.848904	0.837538	0.878407	0.878221	0.874162	0.849105	0.88807	0.868768	0.874861	0.869005	0.873793	0.882582	0.867535
	0.199825	0.0276423	1.19983		LaCaBL13-2	0.878709	0.883483	0.864417	0.862574	0.83899	0.859998	0.872091	0.860276	0.861712	0.87031	0.883511	0.835903	0.846058	0.813195	0.857749	0.873677	0.865191	0.880165	0.875181	0.866056	0.880088	0.852843	0.850674	0.849889	0.86164	0.85774	0.853728	0.880491	0.878715	0.853493	0.876183	0.853753	0.847247	0.884898	0.883359	0.882519	0.866501	0.886067	0.871038	0.863372	0.873129	0.88067	0.880315	0.872796
	0.240811	0.00528455	1.24081		LaCaBL17-2	0.830319	0.858499	0.833092	0.835315	0.887303	0.879735	0.874541	0.862955	0.871778	0.853977	0.885788	0.853685	0.875325	0.838578	0.846485	0.866763	0.862801	0.874678	0.871917	0.85793	0.846474	0.855002	0.836234	0.850469	0.840517	0.850062	0.87413	0.85933	0.885949	0.862489	0.867249	0.829209	0.834739	0.85815	0.862257	0.854269	0.849201	0.906728	0.883518	0.830148	0.840055	0.856847	0.868748	0.84939
	0.10925	0.00325203	1.10925		LaCaBL29-7	0.842189	0.872377	0.864705	0.851883	0.844443	0.890411	0.901308	0.866124	0.862384	0.844773	0.85641	0.82684	0.853051	0.806341	0.858119	0.85024	0.868524	0.864731	0.846693	0.864618	0.873836	0.872759	0.85651	0.875965	0.857376	0.85132	0.876112	0.871516	0.884736	0.901997	0.893754	0.906106	0.89925	0.844401	0.837432	0.832235	0.82715	0.867297	0.83064	0.811049	0.828874	0.84612	0.836174	0.830433
	0.175549	0.00426829	1.17555		LaCaBL13-1	0.827819	0.855319	0.817545	0.816506	0.841469	0.865089	0.884466	0.838475	0.844578	0.852676	0.877382	0.814228	0.830578	0.796823	0.80991	0.846268	0.847798	0.856137	0.843801	0.8199	0.815404	0.857383	0.811201	0.825433	0.845464	0.828463	0.842297	0.836221	0.851386	0.871689	0.844043	0.840432	0.82265	0.846856	0.838509	0.837425	0.831193	0.84736	0.828373	0.82193	0.835551	0.851805	0.847536	0.837273
	0.120156	0.000813008	1.12016	Cluster 4	LaCaBL14-3	0.912857	0.886737	0.897273	0.895949	0.861056	0.889996	0.868423	0.887258	0.889496	0.905561	0.878671	0.857551	0.866755	0.868924	0.897479	0.889192	0.892064	0.899164	0.897843	0.868136	0.879723	0.857107	0.873221	0.873624	0.840312	0.868898	0.858302	0.862654	0.840112	0.854867	0.873175	0.851191	0.836223	0.880594	0.894302	0.908676	0.901611	0.875758	0.874997	0.877831	0.901756	0.890094	0.883588	0.887545
	0.150379	0.00304878	1.15038		LaCaBL20-4	0.898593	0.877145	0.887688	0.899032	0.857961	0.884467	0.873008	0.889343	0.894016	0.909562	0.885129	0.847584	0.855945	0.852326	0.890022	0.886904	0.878204	0.883994	0.88198	0.84562	0.866776	0.83806	0.866484	0.856078	0.8424	0.85877	0.858837	0.875589	0.846741	0.844892	0.862664	0.846837	0.838115	0.876788	0.877946	0.894448	0.903563	0.869525	0.873653	0.884186	0.897158	0.882913	0.871414	0.88416
	0.130989	0.000203252	1.13099		LaCaBL04-2	0.84737	0.87784	0.850572	0.866707	0.864991	0.863668	0.849919	0.838768	0.850373	0.860438	0.873177	0.837757	0.842422	0.821536	0.851042	0.853765	0.874543	0.865683	0.880322	0.869321	0.851291	0.852934	0.847294	0.852354	0.850647	0.849555	0.834358	0.843142	0.833195	0.835498	0.849397	0.836065	0.822252	0.859559	0.876775	0.867432	0.863402	0.835233	0.838373	0.845751	0.867427	0.874542	0.86499	0.856533
	0.140213	0.00325203	1.14021		LaCaBL14-2	0.873604	0.863919	0.844039	0.878674	0.86973	0.850365	0.823758	0.821968	0.838069	0.839381	0.859371	0.835154	0.842461	0.824258	0.841875	0.847438	0.860342	0.855585	0.857625	0.857166	0.841117	0.847471	0.825822	0.82394	0.835097	0.832292	0.813877	0.824898	0.823838	0.808737	0.822828	0.807884	0.796497	0.880056	0.907928	0.879963	0.873498	0.859233	0.863113	0.838	0.874792	0.874873	0.863189	0.862344
	0.0876073	0.00630081	1.08761		LaCaBL11-1	0.858058	0.851885	0.842453	0.873071	0.840034	0.851761	0.838835	0.852915	0.844135	0.859966	0.85608	0.821463	0.829884	0.791865	0.826019	0.873006	0.872459	0.874817	0.858525	0.855832	0.888754	0.841159	0.822757	0.844628	0.812639	0.818724	0.844737	0.839513	0.813405	0.822954	0.841457	0.848106	0.831051	0.833761	0.835165	0.842194	0.842537	0.831933	0.834301	0.869865	0.860215	0.876544	0.888634	0.869418
	0.107246	0.00386179	1.10725		LaCaBL06-1	0.857498	0.861854	0.854951	0.883728	0.851162	0.861745	0.851864	0.854562	0.855225	0.873551	0.864909	0.828106	0.837986	0.805458	0.836734	0.898248	0.884576	0.885071	0.864149	0.839812	0.891125	0.84287	0.833633	0.848958	0.820503	0.828436	0.853551	0.850129	0.827187	0.838753	0.852246	0.838198	0.827341	0.852234	0.852924	0.86029	0.861658	0.851745	0.85146	0.881138	0.876057	0.887437	0.900928	0.877979
	0.0885866	0.0107724	1.08859		LaCaBL09-1	0.846834	0.870094	0.840894	0.872503	0.84151	0.852897	0.860884	0.841197	0.843839	0.856094	0.855931	0.823025	0.838886	0.786381	0.831874	0.874205	0.87004	0.876093	0.856666	0.834081	0.877537	0.845263	0.834854	0.846428	0.834931	0.81954	0.849576	0.843641	0.810742	0.844172	0.839909	0.845119	0.835505	0.841943	0.841059	0.841689	0.844507	0.834112	0.836788	0.86893	0.862899	0.883486	0.890872	0.871876
	0.121944	0.00162602	1.12194		LaCaBL06-3	0.87065	0.87513	0.869606	0.891016	0.840184	0.869435	0.862493	0.861565	0.865114	0.880062	0.873991	0.839764	0.845731	0.815619	0.850292	0.892016	0.890933	0.889951	0.880271	0.883044	0.89648	0.846282	0.842643	0.875461	0.863065	0.844247	0.859602	0.868059	0.841162	0.850501	0.871074	0.861021	0.845284	0.857784	0.858754	0.862024	0.861438	0.852365	0.854202	0.887626	0.874662	0.883911	0.902694	0.869023
	0.102767	0.00121951	1.10277		LaCaBL06-4	0.849009	0.868492	0.866852	0.883784	0.838156	0.854278	0.858353	0.843386	0.848807	0.846188	0.842367	0.835705	0.839854	0.814427	0.84429	0.876879	0.889579	0.88387	0.875196	0.857387	0.884189	0.858348	0.837339	0.85363	0.845411	0.84461	0.844646	0.844758	0.823327	0.863488	0.862715	0.856378	0.846945	0.825457	0.834627	0.828189	0.831878	0.837174	0.822281	0.859546	0.845035	0.859596	0.874544	0.846498
	0.0823082	0.00223577	1.08231		LaCaBL06-5	0.863534	0.837426	0.863151	0.872299	0.825982	0.838729	0.826279	0.848262	0.851788	0.849181	0.826596	0.820187	0.824088	0.817072	0.846467	0.85813	0.873078	0.866357	0.872546	0.859741	0.87183	0.820542	0.815674	0.851969	0.846148	0.836231	0.825483	0.830675	0.805327	0.828092	0.844297	0.818157	0.80239	0.80223	0.815954	0.829	0.829726	0.836998	0.822428	0.875704	0.842964	0.836977	0.850281	0.839466
	0.0935878	0.00569106	1.09359		LaCaBL09-2	0.844997	0.868499	0.855221	0.875493	0.840822	0.853688	0.857281	0.849442	0.842287	0.840499	0.84119	0.836537	0.847323	0.800072	0.836673	0.846028	0.878453	0.889369	0.867321	0.867866	0.87649	0.8746	0.845539	0.856291	0.848672	0.833877	0.850972	0.845796	0.812391	0.862314	0.853353	0.862812	0.852981	0.827306	0.835292	0.825251	0.831887	0.807204	0.798587	0.830397	0.84919	0.866704	0.850295	0.855797
	0.116738	0.00121951	1.11674		LaCaBL09-4	0.862441	0.885248	0.872344	0.88885	0.860566	0.870586	0.874241	0.858667	0.859832	0.85411	0.85773	0.847837	0.861882	0.822253	0.856797	0.861011	0.894702	0.898253	0.876701	0.864339	0.875936	0.876958	0.86158	0.875646	0.864148	0.850806	0.868309	0.859527	0.833749	0.87834	0.871532	0.868571	0.85879	0.842114	0.85095	0.841859	0.846974	0.829477	0.819997	0.848234	0.8639	0.875362	0.865169	0.859464
	0.122368	0.00203252	1.12237		LaCaBL06-2	0.854808	0.874276	0.866421	0.881495	0.826978	0.85769	0.866405	0.85969	0.852662	0.850908	0.849044	0.842277	0.849611	0.811674	0.844762	0.859155	0.886645	0.901496	0.872524	0.901189	0.889861	0.889984	0.847098	0.877676	0.880243	0.848048	0.856404	0.857508	0.829889	0.867396	0.867887	0.87947	0.866156	0.843473	0.853895	0.843182	0.844339	0.821193	0.814369	0.844102	0.860075	0.868369	0.86259	0.855837
	0.137608	0.00995935	1.13761		LaCaBL03-1	0.850774	0.863311	0.871236	0.884941	0.81574	0.846403	0.847457	0.858612	0.849544	0.850889	0.844636	0.83899	0.840005	0.808877	0.8478	0.879523	0.884452	0.882007	0.882518	0.888679	0.903793	0.849901	0.841143	0.869612	0.848527	0.841179	0.83802	0.850782	0.821033	0.853039	0.865361	0.856903	0.841598	0.828404	0.836889	0.831529	0.827218	0.836647	0.824476	0.867558	0.846699	0.860482	0.871609	0.851356
	0.0939983	0.0156504	1.094		LaCaBL03-2	0.819867	0.838342	0.846481	0.883736	0.832165	0.844581	0.842743	0.84109	0.84311	0.833666	0.834975	0.836458	0.840408	0.806315	0.845187	0.869981	0.885638	0.885124	0.859292	0.856884	0.871739	0.828395	0.834302	0.863479	0.85029	0.833472	0.83572	0.84429	0.821996	0.855391	0.858953	0.833754	0.818824	0.828714	0.828697	0.814616	0.826414	0.836328	0.813984	0.840875	0.84843	0.854697	0.859676	0.848799
	0.118141	0.00121951	1.11814		LaCaBL09-3	0.846964	0.861916	0.845246	0.868584	0.828959	0.842365	0.848543	0.832931	0.835056	0.826699	0.82896	0.828197	0.833956	0.825065	0.857023	0.857146	0.891462	0.879595	0.841761	0.82731	0.842919	0.84211	0.850125	0.855016	0.857782	0.839944	0.837666	0.845288	0.8185	0.864038	0.855754	0.849529	0.843052	0.823235	0.826432	0.805456	0.821199	0.808767	0.811613	0.863136	0.862682	0.86152	0.856659	0.846123
	0.0802076	0.00142276	1.08021		LaCaBL07-1	0.857829	0.838835	0.843212	0.858225	0.832993	0.845988	0.831578	0.856736	0.854262	0.853518	0.83338	0.807166	0.818314	0.822317	0.858376	0.895291	0.875907	0.864486	0.848827	0.811852	0.860244	0.8104	0.835892	0.835947	0.804815	0.82504	0.832626	0.83694	0.812625	0.823951	0.831946	0.820589	0.81137	0.823308	0.819641	0.826767	0.847094	0.852113	0.859194	0.883707	0.885618	0.871517	0.885268	0.879421
	0.137525	0.00304878	1.13752		LaCaBL02-1	0.810935	0.841791	0.840325	0.867629	0.882029	0.885236	0.890265	0.884551	0.886518	0.866209	0.873551	0.856796	0.881864	0.819829	0.838848	0.889829	0.890195	0.869317	0.846956	0.838828	0.89871	0.885089	0.826182	0.841083	0.817271	0.811198	0.854226	0.831238	0.810177	0.857987	0.828467	0.869393	0.856602	0.823011	0.806756	0.816428	0.847075	0.834655	0.820587	0.849555	0.828331	0.850485	0.860984	0.842509
	0.173836	0.00182927	1.17384		LaCaBL04-4	0.848297	0.851914	0.84321	0.875841	0.849192	0.850929	0.855237	0.826112	0.834219	0.829949	0.843541	0.824217	0.833628	0.79876	0.825827	0.832051	0.871991	0.867401	0.869731	0.879844	0.849066	0.849395	0.830744	0.856771	0.860489	0.847833	0.838354	0.83869	0.848278	0.853192	0.870736	0.828067	0.817257	0.827831	0.841664	0.833835	0.833209	0.837555	0.805374	0.818767	0.850915	0.857318	0.849288	0.84079
	0.181838	0.00284553	1.18184		LaCaBL04-1	0.836627	0.845615	0.827606	0.862316	0.833967	0.818397	0.831095	0.831737	0.825879	0.814725	0.839406	0.81252	0.823851	0.780089	0.816795	0.801552	0.844479	0.852775	0.861284	0.886196	0.840014	0.835782	0.801564	0.840548	0.855934	0.829168	0.81718	0.83102	0.841912	0.83124	0.841083	0.818648	0.809137	0.820536	0.83449	0.81619	0.8264	0.827971	0.791739	0.819576	0.841472	0.845591	0.834868	0.83069
	0.23483	0.00223577	1.23483		LaCaBL02-2	0.844078	0.842976	0.849632	0.868872	0.846446	0.853147	0.870627	0.845563	0.848969	0.852394	0.845731	0.837109	0.839895	0.817769	0.82995	0.855799	0.883988	0.88548	0.88243	0.851323	0.848307	0.843321	0.826668	0.855462	0.844915	0.828386	0.845311	0.832951	0.830365	0.879722	0.867849	0.823636	0.807807	0.806627	0.818267	0.811677	0.814063	0.814595	0.784955	0.837813	0.827646	0.84029	0.829228	0.824338
	0.182791	0.0146341	1.18279		LaCaBL04-3	0.812998	0.847187	0.809927	0.829728	0.830938	0.819803	0.841809	0.809295	0.818311	0.812425	0.830624	0.808117	0.81446	0.784307	0.804182	0.836677	0.844262	0.853291	0.854247	0.844757	0.828211	0.83646	0.807645	0.817919	0.859851	0.826506	0.821304	0.825498	0.82324	0.844687	0.82728	0.812126	0.798614	0.811784	0.825209	0.810576	0.809251	0.831091	0.799497	0.840563	0.82288	0.842805	0.851783	0.827305
	0.200205	0.00223577	1.2002		LaCaBL20-3	0.833541	0.86771	0.846086	0.864216	0.835656	0.843344	0.852469	0.831185	0.84103	0.842222	0.853316	0.825479	0.836965	0.807209	0.84486	0.849186	0.863185	0.872433	0.883814	0.860559	0.871368	0.847424	0.838271	0.839929	0.833766	0.849569	0.844975	0.862566	0.880077	0.850364	0.878965	0.822625	0.829608	0.850016	0.860368	0.849961	0.854647	0.877988	0.857437	0.841873	0.869595	0.86455	0.879789	0.852501
	0.158407	0.00487805	1.15841		LaCaBL09-5	0.835305	0.850957	0.843304	0.868779	0.837307	0.840777	0.858176	0.841817	0.843618	0.841229	0.838157	0.830684	0.841884	0.801925	0.841516	0.865597	0.870565	0.885471	0.862094	0.845181	0.874559	0.835617	0.84092	0.846581	0.833326	0.839468	0.850162	0.856539	0.849947	0.857329	0.867164	0.829071	0.822713	0.845801	0.855432	0.836563	0.842822	0.859351	0.825154	0.865483	0.864142	0.869507	0.881404	0.859676
	0.172653	0.00630081	1.17265		LaCaBL18-4	0.831913	0.858058	0.837818	0.874269	0.853515	0.828326	0.828013	0.811786	0.832461	0.823787	0.844196	0.830352	0.840416	0.80288	0.829169	0.839102	0.858689	0.853822	0.857386	0.861907	0.864959	0.852891	0.798342	0.810921	0.814453	0.822494	0.807465	0.82561	0.844622	0.822649	0.832092	0.801262	0.791593	0.882262	0.880599	0.863874	0.867373	0.868025	0.846493	0.850231	0.875571	0.868944	0.879138	0.860159
	0.232405	0.0050813	1.2324	Cluster 5	LaCaBL10-1	0.85985	0.874201	0.873314	0.876579	0.864824	0.876637	0.847152	0.847086	0.866446	0.850132	0.862631	0.871263	0.881024	0.860415	0.869661	0.83891	0.883447	0.874068	0.875168	0.88406	0.871901	0.872397	0.868516	0.871207	0.87374	0.876087	0.870142	0.873987	0.869833	0.853017	0.866534	0.859033	0.848569	0.870213	0.875063	0.875783	0.879926	0.850623	0.837808	0.870203	0.863196	0.867405	0.872721	0.853739
	0.188384	0.0150407	1.18838		LaCaBL05-1	0.784563	0.813627	0.783798	0.799305	0.771449	0.79819	0.812952	0.764325	0.775591	0.785031	0.797389	0.777027	0.774635	0.747918	0.761029	0.772785	0.800964	0.794197	0.79591	0.819296	0.790866	0.814279	0.777355	0.799242	0.835149	0.790769	0.792043	0.801895	0.817026	0.812261	0.808797	0.81871	0.806167	0.808348	0.815166	0.805192	0.808609	0.795587	0.779897	0.81267	0.811644	0.81779	0.82107	0.799903
	0.232746	0.0182927	1.23275		LaCaBL35-1	0.795404	0.820808	0.794495	0.806433	0.77921	0.803236	0.818763	0.767786	0.78241	0.792536	0.802134	0.78171	0.781215	0.755707	0.770997	0.782913	0.807587	0.800452	0.803299	0.818219	0.797878	0.816803	0.777212	0.813504	0.826897	0.790488	0.787787	0.798575	0.812845	0.817565	0.814708	0.813004	0.798621	0.806929	0.81504	0.805793	0.808188	0.804365	0.790195	0.813168	0.810341	0.814916	0.82033	0.799555
	0.235117	0.0300813	1.23512		LaCaBL34-1	0.790923	0.80458	0.820943	0.822348	0.790119	0.804687	0.816885	0.802822	0.798268	0.799937	0.797976	0.810111	0.796637	0.785807	0.791228	0.794448	0.829581	0.829942	0.821921	0.837654	0.821923	0.816639	0.803776	0.838146	0.823426	0.815421	0.806695	0.806849	0.818069	0.83642	0.843113	0.824024	0.806952	0.788876	0.797888	0.795478	0.800187	0.798762	0.770842	0.784025	0.807368	0.812061	0.804853	0.804605
	0.223003	0.0054878	1.223		LaCaBL26-1	0.840158	0.85969	0.861855	0.846202	0.842514	0.860567	0.866182	0.845371	0.853246	0.845001	0.858346	0.848559	0.849416	0.824006	0.853874	0.835232	0.855059	0.863567	0.858074	0.849851	0.848444	0.833606	0.872852	0.876228	0.881325	0.879368	0.891248	0.905132	0.912507	0.871194	0.899595	0.874169	0.880784	0.859343	0.852177	0.850376	0.840297	0.86372	0.842377	0.821869	0.841475	0.854779	0.843657	0.847649
	0.204287	0.00752033	1.20429		LaCaBL25-3	0.83407	0.860023	0.860015	0.836908	0.81774	0.831605	0.835252	0.813299	0.826045	0.814251	0.835598	0.838467	0.831131	0.820347	0.837774	0.801444	0.838174	0.844102	0.855644	0.877946	0.83429	0.832711	0.853271	0.867929	0.892187	0.872983	0.843302	0.87014	0.895306	0.854785	0.875563	0.854889	0.842089	0.849663	0.862801	0.846026	0.821873	0.844177	0.814315	0.797884	0.824543	0.830196	0.815859	0.815899
	0.2192	0.0221545	1.2192		LaCaBL31-1	0.800372	0.836432	0.833522	0.84025	0.80966	0.825573	0.845897	0.800043	0.810572	0.798293	0.814626	0.832742	0.822494	0.815409	0.820113	0.795557	0.845509	0.838647	0.824751	0.821247	0.811304	0.833374	0.836948	0.846943	0.861659	0.85066	0.832222	0.844131	0.872129	0.879385	0.868087	0.855622	0.842736	0.813373	0.819036	0.798109	0.803822	0.823232	0.787136	0.790243	0.812316	0.81822	0.809052	0.80686
	0.192587	0.00487805	1.19259		LaCaBL28-5	0.792482	0.828015	0.819518	0.830651	0.794639	0.81159	0.835796	0.802683	0.802607	0.788681	0.80494	0.821969	0.816023	0.800649	0.808144	0.780553	0.83153	0.829289	0.818278	0.829642	0.811747	0.835425	0.827147	0.83274	0.856871	0.845749	0.827111	0.841274	0.863155	0.863247	0.856623	0.861294	0.850222	0.809824	0.816648	0.796097	0.807787	0.812322	0.779754	0.795012	0.8173	0.819971	0.811171	0.808798
	0.216644	0.0211382	1.21664		LaCaBL32-1	0.839432	0.861313	0.826849	0.825831	0.802777	0.813525	0.828604	0.787534	0.799138	0.811298	0.820627	0.81303	0.803679	0.809021	0.81176	0.812561	0.83532	0.820966	0.825268	0.817868	0.806003	0.820584	0.832272	0.833524	0.83717	0.823635	0.819572	0.824079	0.847794	0.847524	0.842167	0.839103	0.820574	0.815302	0.828225	0.821647	0.820667	0.812337	0.816565	0.83651	0.840726	0.849946	0.844689	0.83203
	0.201273	0.0288618	1.20127		LaCaBL01-1	0.802217	0.846767	0.841132	0.807537	0.792209	0.815677	0.830202	0.783343	0.796285	0.77989	0.800513	0.801409	0.801446	0.802657	0.813869	0.794986	0.825894	0.81042	0.81746	0.825326	0.808258	0.829512	0.83305	0.840802	0.836588	0.841805	0.840326	0.844152	0.869033	0.862352	0.865884	0.836856	0.857063	0.795554	0.81023	0.791082	0.780323	0.809147	0.807657	0.780855	0.795264	0.801519	0.793381	0.786907
	0.291663	0.40813	1.29166	LaMo	LaMoBL03	0.696318	0.693195	0.671215	0.696952	0.689271	0.702288	0.708761	0.702567	0.695578	0.70839	0.703427	0.666885	0.6789	0.655196	0.683937	0.717382	0.700732	0.700301	0.679101	0.685387	0.704648	0.678254	0.677793	0.688267	0.674756	0.662851	0.68115	0.68078	0.670847	0.68203	0.682635	0.691381	0.680106	0.682106	0.674842	0.683431	0.699463	0.689776	0.696273	0.720078	0.705746	0.716379	0.732397	0.706537
	0.0522946	0.00731707	1.05229		LaMoBL01	0.733258	0.750485	0.756323	0.742176	0.737649	0.743568	0.769526	0.739856	0.740256	0.736561	0.749755	0.738059	0.738103	0.730626	0.7504	0.749669	0.75116	0.75173	0.751264	0.750943	0.75717	0.751305	0.758065	0.763424	0.771296	0.747346	0.760745	0.759723	0.763889	0.765208	0.761194	0.757526	0.767757	0.739302	0.735673	0.741215	0.728599	0.732184	0.738603	0.72236	0.730782	0.737624	0.739281	0.730019
	0.0758123	0.00304878	1.07581		LaMoBL02	0.492234	0.49511	0.526829	0.48151	0.492568	0.481084	0.520295	0.490183	0.493499	0.480344	0.492167	0.493263	0.509146	0.491803	0.509259	0.490278	0.500636	0.5	0.515689	0.501166	0.507509	0.483161	0.493679	0.494917	0.511538	0.492198	0.497896	0.477242	0.492435	0.490764	0.493038	0.490303	0.500639	0.484396	0.489209	0.488235	0.487608	0.47968	0.532548	0.486601	0.49493	0.497028	0.500651	0.486181
	0.145717	0.0104167	1.14572	Avg		LaCaBL14-1	LaCaBL25-4	LaCaBL27-4	LaCaBL30-1	LaCaBL22-3	LaCaBL22-1	LaCaBL19-4	LaCaBL19-9	LaCaBL08-1	LaCaBL19-8	LaCaBL08-3	LaCaBL19-1	LaCaBL19-6	LaCaBL22-2	LaCaBL22-4	LaCaBL18-3	LaCaBL19-5	LaCaBL18-1	LaCaBL20-2	LaCaBL21-1	LaCaBL19-2	LaCaBL19-3	LaCaBL20-1	LaCaBL16-1	LaCaBL27-2	LaCaBL17-1	LaCaBL27-1	LaCaBL27-5	LaCaBL29-9	LaCaBL25-2	LaCaBL29-6	LaCaBL29-8	LaCaBL27-3	LaCaBL23-3	LaCaBL12-4	LaCaBL12-2	LaCaBL24-2	LaCaBL23-1	LaCaBL24-3	LaCaBL15-1	LaCaBL12-1	LaCaBL23-4	LaCaBL23-2	LaCaBL12-3
						Cluster 1																																	Cluster 2
[truncated: 52 more columns]
